# Supplementary material for: Flow Diversion vs. Coiling for Large and Giant Intracranial Aneurysms: A Systematic Review and Meta-Analysis
Source: J Clin Med. 2026 Feb 9;15(4):1357. doi: 10.3390/jcm15041357 (PMC12942218; doi:10.3390/jcm15041357)
Supplement: Supplementary file 1 [file jcm-15-01357-s001.zip]

Archive with 3 entries (3 files):
- jcm-4094174-supplementary.pdf
- PRISMA_2020_abstract_checklist.pdf
- PRISMA_2020_checklist.pdf
